# Supplementary material for: Interpretable machine learning with tree-based shapley additive explanations: Application to metabolomics datasets for binary classification
Source: PLoS One. 2023 May 4;18(5):e0284315. doi: 10.1371/journal.pone.0284315 (PMC10159207; doi:10.1371/journal.pone.0284315)
Supplement: S1 Table — (XLSX) [file pone.0284315.s006.xlsx]

## Sheet: Sheet1
Technique	Parameter	Search Space	Optimized
PLS-DA	n_components	[1 - 10]	2
Random Forest	n_estimators	[50, 100, 150, 200]	50
	max_depth	[10, 20, 30]	10
	max_features	[‘auto’, ‘sqrt’, ‘log2’]	‘sqrt’
	min_samples_split	[2, 4, 6, 8]	2
	min_samples_leaf	[1, 2, 3, 4, 5]	4
Gradient boosting	max_depth	[5, 10, 20]	10
	subsample	[0.55, 0.65, 0.7, 0.75, 1.0]	0.7
	learning_rate	[0.05, 0.075, 0.1]	0.05
	n_estimators	[20, 50, 100, 150]	20
XGBoost	subsample	[0.55, 0.65, 0.7, 0.75, 1.0]	0.65
	min_child_weight	[1, 2, 3, 4, 5]	2
	learning_rate	[0.1, 0.2, 0.3, 0.4, 0.5]	0.1
	max_depth	[5, 10, 20]	5
	n_estimators	[20, 50, 100, 150]	50
