# Supplementary material for: Interpretable machine learning with tree-based shapley additive explanations: Application to metabolomics datasets for binary classification
Source: PLoS One. 2023 May 4;18(5):e0284315. doi: 10.1371/journal.pone.0284315 (PMC10159207; doi:10.1371/journal.pone.0284315)
Supplement: S3 Table — (XLSX) [file pone.0284315.s008.xlsx]

## Sheet: Sheet1
Technique	Parameter	Search Space	Optimized
PLS-DA	n_components	[1 - 10]	1
Random Forest	n_estimators	[50, 100, 150, 200]	150
	max_depth	[2, 5, 10]	5
	max_features	[‘auto’, ‘sqrt’, ‘log2’]	‘sqrt’
	min_samples_split	[2, 4, 6, 8]	4
	min_samples_leaf	[1, 2, 3, 4, 5]	1
Gradient boosting	max_depth	[5, 10, 20, 25]	20
	subsample	[0.55, 0.65, 0.7, 0.75, 1.0]	0.65
	learning_rate	[0.05, 0.075, 0.1]	0.075
	n_estimators	[20, 50, 100, 150]	50
XGBoost	subsample	[0.5, 0.6, 0.7, 0.8, 0.9, 1]	0.8
	min_child_weight	[1, 2, 3, 4, 5]	1
	learning_rate	[0.1, 0.2, 0.3, 0.4, 0.5]	0.3
	max_depth	[1, 2, 3, 4, 5, None]	1
	n_estimators	[2, 25, 50, 75, 100]	50
